# Supplementary material for: What happened among Japanese children from school closure due to COVID-19 after school re-opening? Changes in sleep habits and dietary intake
Source: J Nutr Sci. 2023 Jan 23;12:e8. doi: 10.1017/jns.2022.116 (PMC9869102; doi:10.1017/jns.2022.116)
Supplement: Supplementary file 1 [file S2048679022001161sup001.xlsx]

## Sheet: ST1
Supplemental Table 1. Baseline characteristics of all eligible participants, excluded participants, and analyzed participants.
	All eligible				Excluded participants*				Analyzed participants
	(n = 6220)				(n = 2136)				(n = 4084)
	N	(%)	Mean	SD	N	(%)	Mean	SD	N	(%)	Mean	SD	P†
Age during school closure (y)			10.9873	1.86719			11.1713	1.93153			10.891	1.82551	<0.0001
Height during school closure (cm)			144.762	12.4762			145.713	12.9983			144.264	12.1662	<0.0001
Weight during school closure (kg)			38.4468	10.7289			39.2047	11.0987			38.0505	10.51	<0.0001
Body mass index during school closure (km/m2)			18.0198	2.89921			18.1251	3.00984			17.9648	2.83846	0.0383
Weight status during school closure													0.4797
Under weight	667	(11)			242	(11)			425	(10)
Nomal weight	4688	(75)			1605	(75)			3083	(75)
Overweight	865	(14)			289	(14)			576	(14)
Sex (boys)	3158	(51)			1143	(54)			2015	(49)			0.0018
Grade													<0.0001
Primary school	4137	(67)			1298	(61)			2839	(70)
Secondary school	2083	(33)			838	(39)			1245	(30)
Family structure													0.0004
Living with both parents	5459	(88)			1826	(85)			3633	(89)
Living with single parent and/or other relatives†	761	(12)			310	(15)			451	(11)
Sibling status: having sibling(s) aged at or under primary-school-age													0.9876
Yes	3048	(49)			1047	(49)			2001	(49)
No	3172	(51)			1089	(51)			2083	(51)
Temporal pattern of sleep and eating during school closure													<0.0001
"Very early" pattern	1219	(20)			377	(18)			842	(21)
"Early" pattern	1503	(24)			473	(22)			1030	(25)
"Late" pattern	1868	(30)			619	(29)			1249	(31)
"Very late" pattern	1630	(26)			667	(31)			963	(24)
* Participants were excluded if they did not answer the questionnaire for the second survey, disagreed against using their data, had one or more missing values or errors.
† P values represent ttest between excluded participants and analyzed participants. P<0.05 was considered statistically significant.
‡Age- and sex-specific body mass index (BMI) cutoffs by the International Obesity Task Force (ref. 30 and 31) were used. Underweight was defined according to the cutoffs corresponding to body mass index for adults of <18.5 kg/m2 (ref. 29). Normal weight was defined according to the cutoffs corresponding to an adult BMI of <18.5 kg/m2 and <= 25 kg/m2 (ref 30 and 31). Overweight was defined accordi…

## Sheet: ST2
Supplemental Table 2. Sleep habits and eating time of 4084 school-aged children (3rd to 6th grade of primary school and 1st to 3rd grade of secondary school) according to latent class analysis-derived sleeping and temporal eating pattern classes
	All (n=4084)					"Very early pattern" (n=842)					"Early pattern" (n=1030)					"Late pattern" (n=1249)					"Very late pattern" (n=963)
	N	(%)	Mean	SD		N	(%)	Mean	SD		N	(%)	Mean	SD		N	(%)	Mean	SD		N	(%)	Mean	SD	P*
Sleep habits during school closure
Wake up time (hh:mm)			7:35	1:06				6:19	0:30				7:09	0:14				7:45	0:33				8:57	0:59	<0.001
-6:59	870	(21)				826	(98)				0	(0)				37	(3)				7	(1)			<0.001
7:00-7:59	1562	(38)				0	(0)				1030	(100)				482	(39)				50	(5)
8:00-8:59	1016	(25)				6	(1)				0	(0)				711	(57)				299	(31)
9:00-	636	(16)				10	(1)				0	(0)				19	(2)				607	(63)
Bedtime (hh:mm)			22:15	0:58				21:34	0:43				22:00:00	0:44				22:17	0:45				23:05	1:01	<0.001
-21:59	1186	(29)				516	(61)				387	(38)				246	(20)				37	(4)			<0.001
22:00-22:59	1711	(42)				277	(33)				482	(47)				660	(53)				292	(30)
23:00-	1187	(29)				49	(6)				161	(16)				343	(27)				634	(66)
Sleep duration (hour)			9.34176	0.970483				8.748	0.829866				9.15905	0.74724				9.45397	0.819074				9.87995	1.03671	<0.001
<8:00	182	(4)				87	(10)				31	(3)				26	(2)				30	(3)
8:00-9:59	2653	(65)				700	(83)				766	(74)				754	(60)				324	(34)			<0.001
10:00-11:59	1360	(33)				46	(5)				233	(23)				459	(37)				573	(60)
=>12:00	59	(1)				9	(1)				0	(0)				10	(1)				36	(4)
Midpoint of sleep (hh:mm)			2:55	0:55				1:56	0:27				2:34	0:24				3:01	0:31				4:01	0:52	<0.001
Eating time†‡							(%)					(%)					(%)					(%)
Breakfast (h)	3769		7.7	1		832	(100)	6.6	0.6		999	(100)	7	0.1		1247		8	0		691		9.2	0.6	<0.001
6 h or earlier	336	(8)				328	(39)				8	(1)				0	(0)				0	(0)			<0.001
7 h	1484	(36)				473	(57)				991	(99)				0	(0)				20	(3)
8 h	1276	(31)				29	(3)				0	(0)				1247	(100)				0	(0)
9 h or later	673	(16)				2	(0)				0	(0)				0	(0)				671	(97)
Lunch (h)	4024		12.3	0.6		836		12	0.4		1021		12.1	0.4		1241		12.3	0.5		926		12.6	0.7	<0.001
11 h or earlier	120	(3)				55	(7)				32	(3)				13	(1)				20	(2)			<0.001
12 h	2854	(70)				710	(85)				877	(86)				866	(70)				401	(43)
13 h or later	1050	(26)				71	(8)				112	(11)				362	(29)				505	(55)
Dinner (h)	4061		18.7	0.7		838		18.5	0.7		1025		18.7	0.7		1244		18.8	0.7		954		19	0.7	<0.001
18 h or earlier	1466	(36)				424	(51)				417	(41)				397	(32)				228	(24)			<0.001
19 h	2103	(51)				355	(42)				506	(49)				708	(57)				534	(56)
20 h or later	492	(12)				59	(7)				102	(10)				139	(11)				192	(20)
Late-night snack (h)	25		20.6	1.3		4		19.5	0.6		4		19.3	0.5		6		21.5	1.2		11		21	1	0.0022
20 h or earlier	14	(0)				4	(100)				4	(100)				2	(33)				4	(36)			0.026
21 h or later	11	(0)				0	(0)				0	(0)				4	(67)				7	(64)
* For continuous variables, P values represent P for trend by the temporal pattern of sleeping and eating. For categorical variables, the P values were tested by χ2 test. Trend of association was examined using a linear regression model with the ordinal scale of sleeping and eating pattern (1="Very early" pattern", 2="Early" pattern, 3="Late" pattern, and 4="Very late" pattern) as a continuous va…
† In the questionnaire, eating time was answered with integer value of hour by participants (e.g., breakfast consumed 7:00-7:59 was answered as "7.").
‡ Participants eating breakfast, lunch, dinner or late-night snack less than five times per week were excluded from the calculation, respectively.

## Sheet: ST3
Supplemental Table 3. Sleep habits and dietary intake during school closure and school year among 4084 school-aged children
	During school closure														After school reopening
	Very early pattern			Early pattern			Late pattern			Very late pattern					Very early pattern			Early pattern			Late pattern			Very late pattern
	n = 842			n = 1030			n = 1249			n = 963					n = 842			n = 1030			n = 1249			n = 963
	Mean	SD		Mean	SD		Mean	SD		Mean	SD	P for trend*	η2p†		Mean	SD		Mean	SD		Mean	SD		Mean	SD	P for trend*	η2p†
Sleep habits
Wake-up time (clock time, hh:mm)	6:19	0:30		7:09	0:14		7:45	0:34		8:57	0:59	<0.001	0.6807		6:13	0:27		6:31	0:24		6:36	0:27		6:45	0:27	<0.001	0.1455
Bed-up time (clock time, hh:mm)	21:34	0:43		21:59	0:44		22:18	0:45		23:05	1:01	<0.001	0.2933		21:43	0:47		21:59	0:46		22:11	0:47		22:38	0:52	<0.001	0.1344
Sleep duration (hour)	8.748	0.829866		9.15905	0.74724		9.45397	0.819074		9.87995	1.03671	<0.001	0.1725		8.51022	0.843559		8.53004	0.810935		8.42223	0.802238		8.12503	0.893216	<0.001	0.0345
Mid point of sleep (clock time, hh:mm)	1:56	0:27		2:34	0:24		3:01	0:31		4:01	0:52	<0.001	0.6018		1:58	0:28		2:15	0:28		2:24	0:30		2:41	0:32	<0.001	0.1977
Nutrient intake
Protein (% of energy)	14.4202	2.3		14.1126	2.21782		13.9731	2.13984		13.4882	2.15705	<0.001	0.0206		14.6343	2.34567		14.3724	2.22261		14.2777	2.10998		13.9617	2.31857	<0.001	0.0102
Total fat (% of energy)	30.8375	5.38539		31.0852	5.38589		30.9323	5.29827		31.1183	5.26627	0.6331	0.0004		29.7823	5.49622		30.2528	5.56704		30.338	5.60181		30.7208	5.86463	0.0056	0.0031
Saturated fatty acids (% of energy)	10.1654	2.35952		10.2589	2.39123		10.153	2.35942		10.25	2.42671	0.6377	0.0004		9.70026	2.315		9.9144	2.37833		9.9138	2.39635		10.0595	2.5026	0.0175	0.0025
Carbohydrate (% of energy)	53.3211	6.25658		53.3725	6.43485		53.6333	6.15614		53.8742	6.2144	0.1917	0.0012		54.1753	6.55217		53.9343	6.57844		53.9347	6.53498		53.7953	6.92081	0.6816	0.0004
Dietary fiber (g/4184 kJ)	5.91809	1.65112		5.84737	1.56528		5.77406	1.48354		5.44971	1.41252	<0.001	0.0126		6.1908	1.73755		5.94403	1.5442		5.94727	1.65157		5.62654	1.42835	<0.001	0.0139
Vitamin A (μg retinol equivalents/4184 kJ)	331.541	236.389		324.532	142.789		315.754	163.576		289.134	141.157	<0.001	0.008		362.369	169.856		345.743	193.091		347.134	182.159		330.452	175.44	0.0029	0.0034
Thiamin (mg/4184 kJ)	0.409534	0.0762312		0.403804	0.0728515		0.399949	0.0703893		0.386675	0.0721236	<0.001	0.012		0.430154	0.0784139		0.422586	0.0738789		0.419742	0.0712418		0.411939	0.072679	<0.001	0.0069
Riboflavin (mg/4184 kJ)	0.754928	0.184775		0.732396	0.163977		0.713006	0.164253		0.686616	0.164654	<0.001	0.0196		0.772026	0.189883		0.751435	0.177426		0.745156	0.172436		0.714694	0.177733	<0.001	0.0117
Niacin (mg/1000kcal)	7.2361	1.80193		7.11489	1.71867		7.08202	1.70982		6.80359	1.65521	<0.001	0.0077		7.44977	1.74457		7.35104	1.70607		7.31068	1.67324		7.20573	1.74016	0.0238	0.0023
Vitamin B6 (mg/4184 kJ)	0.58172	0.134934		0.570431	0.129893		0.563906	0.125892		0.535546	0.122526	<0.001	0.0159		0.612603	0.134244		0.595768	0.129337		0.592001	0.126078		0.57169	0.124093	<0.001	0.0113
Vitamin B12 (μg/4184 kJ)	3.55686	1.97846		3.42334	1.54131		3.3956	1.6027		3.22354	1.5903	0.0004	0.0045		3.6388	1.64056		3.59187	1.55213		3.52708	1.54977		3.43122	1.69234	0.0328	0.0021
Folate (μg/4184 kJ)	168.426	55.9141		165.441	52.5399		161.024	51.3644		147.877	48.843	<0.001	0.0205		179.04	59.655		169.735	54.6075		170.956	57.1539		157.134	51.2443	<0.001	0.0175
Vitamin C (mg/4184 kJ)	55.6107	22.2468		55.2713	22.143		54.8255	22.1804		49.9178	21.6402	<0.001	0.0103		60.8897	24.7909		58.231	23.1226		58.8357	24.7567		53.7507	21.9817	<0.001	0.0109
Sodium (mg/4184 kJ)	1903.23	399.06		1903.57	400.186		1905.51	390.514		1880.36	409.453	0.4478	0.0007		1843.91	403.606		1831.13	401.719		1848.43	388.591		1846.83	433.175	0.7547	0.0003
Potassium (mg/4184 kJ)	1219.82	283.623		1191.06	270.255		1170.96	262.803		1110.25	250.184	<0.001	0.0202		1285.02	303.602		1240.67	284.992		1234.82	279.456		1179.05	266.073	<0.001	0.0155
Calcium (mg/4184 kJ)	345.771	115.165		330.18	103.533		319.554	99.8822		307.395	102.291	<0.001	0.016		360.215	117.903		346.336	106.098		339.907	103.144		325.239	110.131	<0.001	0.0118
Magnesium (mg/4184 kJ)	123.536	24.5518		120.744	22.6536		118.842	22.2602		113.714	21.0406	<0.001	0.0223		128.285	24.9334		124.275	22.0853		122.872	22.0928		118.639	21.4742	<0.001	0.0203
Iron (mg/4184 kJ)	3.9625	0.905677		3.91092	0.845278		3.84499	0.840691		3.673	0.805474	<0.001	0.015		4.0242	0.918817		3.90714	0.836977		3.9067	0.865816		3.75246	0.823311	<0.001	0.0111
Food intake (g/4184 kJ)
Cereal	217.46	62.6678		214.673	60.0725		219.244	62.6343		216.609	63.2553	0.3699	0.0008		223.742	65.002		221.672	66.365		221.897	64.2753		220.981	70.6926	0.8419	0.0002
Sugars and confectioneries	49.8992	27.9313		53.2969	26.4091		52.5608	26.7193		56.3375	29.6728	<0.001	0.0061		39.866	24.22		43.4332	26.1775		43.3298	24.8		47.7134	28.1606	<0.001	0.0102
Pulses	27.1043	18.0856		26.2783	17.0738		25.5832	17.6004		22.9293	16.3916	<0.001	0.0074		28.9151	20.0811		26.6135	17.275		25.9188	17.3193		23.5154	16.255	<0.001	0.0104
Vegetables	116.234	61.9735		112.977	58.006		109.687	55.1001		96.7092	54.1686	<0.001	0.0153		126.482	67.7692		116.877	62.1582		117.678	63.7714		104.936	53.4991	<0.001	0.0135
Fruits	30.1308	29.9286		29.5029	26.4795		28.7099	28.0379		24.2384	24.8496	<0.001	0.0066		40.4591	35.6415		38.5267	31.4535		38.1317	35.9902		33.0009	30.4548	<0.001	0.0062
Fish and shellfish	29.1528	16.4794		28.0831	15.2615		27.7016	15.2728		25.8207	15.4321	<0.001	0.0054		29.725	16.4611		29.0608	14.5769		28.6805	15.2496		27.5922	16.3189	0.0291	0.0022
Meat	39.469	17.7879		39.5613	17.0737		39.7114	16.2996		38.6441	15.807	0.4743	0.0006		39.6859	16.9927		39.9161	17.2414		40.2676	16.2583		41.3709	17.7284	0.1427	0.0013
Dairy products	119.496	94.2954		107.081	83.5909		100.659	82.2387		95.2522	86.7251	<0.001	0.0097		132.442	90.8473		125.529	84.0627		120.475	84.1703		111.893	87.9426	<0.001	0.0067
Sweetened beverages	30.8214	52.731		38.7459	66.1399		39.7213	60.3893		58.5255	88.8681	<0.001	0.0199		23.9147	43.5852		24.471	44.8895		27.0001	47.1716		35.3573	58.0677	<0.001	0.0082
* P values represent P for trend by sleeping and eating pattern. Trend of association was examined using a linear regression model with the ordinal scale of sleeping and eating pattern (1="Very early" pattern", 2="Early" pattern, 3="Late" pattern, and 4="Very late" pattern) as a continuous variable.
†η2p=0.04, 0.25, and 0.64 were considered as a "small," "medium," and "large" effect size.

## Sheet: ST4
Supplemental Table 4. Adjusted mean and standard error of sleep habits and dietary intake during school closure and school year among 4084 school-aged children
	During school closure														After school reopening
	Very early pattern			Early pattern			Late pattern			Very late pattern					Very early pattern			Early pattern			Late pattern			Very late pattern
	n = 842			n = 1030			n = 1249			n = 963					n = 842			n = 1030			n = 1249			n = 963
	Mean	SE		Mean	SE		Mean	SE		Mean	SE	P for trend*	η2p†		Mean	SE		Mean	SE		Mean	SE		Mean	SE	P for trend*	η2p†
Sleep habits
Wake-up time (clock time, hh:mm)	6:20	0:01		7:09	0:01		7:45	0:01		8:56	0:01	<0.0001	0.666		6:13	0:01		6:31	0:01		6:36	0:01		6:45	0:01	<0.0001	0.1446
Bed-up time (clock time, hh:mm)	21:38	0:01		22:02	0:01		22:19	0:01		22:57	0:01	<0.0001	0.2746		21:48	0:01		22:02	0:01		22:12	0:01		22:29	0:01	<0.0001	0.1129
Sleep duration (hour)	8:41	0:02		9:08	0:01		9:26	0:01		9:59	0:02	<0.0001	0.2314		8:25	0:01		8:29	0:01		8:24	0:01		8:16	0:01	<0.0001	0.0118
Mid point of sleep (clock time, hh:mm)	1:59	0:01		2:35	0:01		3:02	0:01		3:56	0:01	<0.0001	0.5968		2:01	0:01		2:16	0:01		2:24	0:01		2:37	0:01	<0.0001	0.1802
Nutrient intake
Protein (% of energy)	14.4345	0.0756504		14.097	0.0681582		13.9699	0.0618062		13.4964	0.0717689	<0.001	0.0198		14.6555	0.0771497		14.3607	0.0695091		14.2735	0.0630312		13.9611	0.0731913	<0.001	0.0103
Total fat (% of energy)	30.8628	0.182885		31.0479	0.164773		30.8893	0.149417		31.1919	0.173502	0.4972	0.0006		29.8478	0.193788		30.2515	0.174596		30.3093	0.158325		30.7021	0.183845	0.0051	0.0031
Saturated fatty acids (% of energy)	10.1511	0.0818255		10.2277	0.0737219		10.1303	0.0668514		10.3254	0.0776272	0.2475	0.001		9.70709	0.0824965		9.89491	0.0743264		9.89469	0.0673995		10.0991	0.0782638	0.0161	0.0025
Carbohydrate (% of energy)	53.2838	0.215649		53.4128	0.194292		53.6718	0.176185		53.8138	0.204585	0.2535	0.001		54.0896	0.229041		53.9349	0.206357		53.96	0.187126		53.8368	0.217289	0.6778	0.0004
Dietary fiber (g/4184 kJ)	5.93589	0.0514337		5.82423	0.0463399		5.76125	0.0420212		5.47551	0.0487947	<0.001	0.0112		6.20966	0.0540605		5.92352	0.0487065		5.93709	0.0441673		5.64519	0.0512867	<0.001	0.0145
Vitamin A (μg retinol equivalents/4184 kJ)	332.25	5.93175		323.595	5.34429		315.335	4.84623		290.06	5.6274	<0.001	0.0073		364.227	6.23828		345.05	5.62047		346.715	5.09667		330.112	5.91821	0.0027	0.0035
Thiamin (mg/4184 kJ)	0.41017	0.00247979		0.403079	0.0022342		0.399729	0.00202598		0.387179	0.00235255	<0.001	0.0115		0.430927	0.00252056		0.42185	0.00227094		0.419492	0.0020593		0.412375	0.00239124	<0.001	0.0071
Riboflavin (mg/4184 kJ)	0.755167	0.00580946		0.730845	0.00523411		0.712487	0.00474632		0.688739	0.00551139	<0.001	0.0179		0.773213	0.00614509		0.75001	0.00553651		0.744568	0.00502053		0.715942	0.0058298	<0.001	0.0119
Niacin (mg/4184 kcal)	7.25498	0.0592295		7.10737	0.0533637		7.07881	0.0483905		6.79929	0.0561906	<0.001	0.0079		7.46611	0.0591812		7.34559	0.0533201		7.3066	0.048351		7.20256	0.0561447	0.0231	0.0023
Vitamin B6 (mg/4184 kJ)	0.583304	0.00436655		0.569221	0.0039341		0.563504	0.00356746		0.535978	0.00414251	<0.001	0.0157		0.613796	0.00438449		0.594413	0.00395027		0.591464	0.00358212		0.572794	0.00415953	<0.001	0.0117
Vitamin B12 (μg/4184 kJ)	3.55706	0.0577979		3.41579	0.0520738		3.39355	0.0472208		3.23411	0.0548324	0.001	0.004		3.63964	0.055563		3.58512	0.0500603		3.5238	0.0453949		3.44196	0.0527121	0.0326	0.0021
Folate (μg/4184 kJ)	169.22	1.77009		164.939	1.59479		160.756	1.44616		148.066	1.67927	<0.001	0.0204		179.926	1.89732		169.242	1.70942		170.702	1.55011		157.216	1.79998	<0.001	0.0182
Vitamin C (mg/4184 kJ)	55.9381	0.747452		55.0021	0.673427		54.6958	0.610667		50.0876	0.709101	<0.001	0.0097		61.1314	0.806963		57.9238	0.727044		58.6829	0.659287		54.066	0.765559	<0.001	0.0113
Sodium (mg/4184 kJ)	1910.11	13.7454		1903.84	12.3841		1904.85	11.2299		1874.92	13.0401	0.2229	0.0011		1850.25	13.9864		1833.07	12.6013		1848.25	11.4269		1839.46	13.2688	0.7512	0.0003
Potassium (mg/4184 kJ)	1221.8	9.02882		1187.16	8.13464		1169.43	7.37653		1114.68	8.56557	<0.001	0.0185		1287.26	9.60431		1236.42	8.65313		1233.14	7.8467		1183.81	9.11152	<0.001	0.0162
Calcium (mg/4184 kJ)	344.919	3.58642		328.648	3.23124		319.164	2.9301		310.286	3.40241	<0.001	0.013		359.782	3.73		344.847	3.3606		339.471	3.04741		327.777	3.53862	<0.001	0.012
Magnesium (mg/4184 kJ)	123.713	0.768285		120.461	0.692197		118.738	0.627687		113.998	0.728865	<0.001	0.021		128.456	0.769109		123.99	0.692939		122.767	0.628361		118.93	0.729647	<0.001	0.021
Iron (mg/4184 kJ)	3.97743	0.0289439		3.90571	0.0260774		3.84124	0.0236472		3.67038	0.0274589	<0.001	0.0158		4.04118	0.0294325		3.90376	0.0265177		3.90386	0.0240463		3.74491	0.0279224	<0.001	0.0114
Food intake (g/4184 kJ)
Cereal	217.074	2.133		215.202	1.92176		219.69	1.74266		215.802	2.02356	0.3075	0.0009		223.27	2.28368		222.129	2.05751		222.36	1.86576		220.304	2.16651	0.838	0.0002
Sugars and confectioneries	49.8266	0.946583		53.084	0.852837		52.3166	0.773357		56.9455	0.898015	<0.001	0.0075		39.8477	0.885234		43.314	0.797564		43.1011	0.723235		48.1536	0.839814	<0.001	0.0105
Pulses	27.1532	0.597333		26.1645	0.538175		25.5264	0.48802		23.0819	0.566685	<0.001	0.0065		28.8944	0.610455		26.4763	0.549998		25.8529	0.49874		23.7659	0.579133	<0.001	0.0105
Vegetables	117.21	1.93363		112.388	1.74213		109.4	1.57977		96.8583	1.83442	<0.001	0.0155		127.383	2.11022		116.287	1.90123		117.429	1.72405		105.103	2.00195	<0.001	0.014
Fruits	30.1288	0.927386		28.9674	0.835541		28.4732	0.757673		25.1198	0.879803	<0.001	0.0042		40.431	1.14072		37.9314	1.02774		37.8417	0.931963		34.0383	1.08219	<0.001	0.0064
Fish and shellfish	29.2298	0.538389		28.0215	0.485069		27.6777	0.439863		25.8503	0.510765	<0.001	0.0052		29.7745	0.540405		28.9975	0.486885		28.6468	0.44151		27.6603	0.512678	0.0289	0.0022
Meat	39.6755	0.578227		39.6766	0.520962		39.7696	0.472411		38.2649	0.548559	0.1516	0.0013		39.9104	0.589057		40.0416	0.530719		40.3012	0.481258		40.9969	0.558833	0.1417	0.0013
Dairy products	117.91	2.95472		106.26	2.66209		100.672	2.414		97.5009	2.80312	<0.001	0.0071		131.112	2.97367		124.56	2.67916		120.402	2.42948		114.186	2.82109	<0.001	0.0068
Sweetened beverages	31.5259	2.33663		39.9106	2.10522		40.3329	1.90903		55.8705	2.21675	<0.001	0.0144		23.9242	1.67043		25.0448	1.505		27.3991	1.36474		34.2178	1.58473	<0.001	0.0084
* P values represent P for trend by sleeping and eating pattern. Trend of association was examined using a linear regression model with the ordinal scale of sleeping and eating pattern (1="Very early" pattern", 2="Early" pattern, 3="Late" pattern, and 4="Very late" pattern) as a continuous variable. Adjusted for for age, sex, body mass index class, living status, and sibling status, household inc…
†η2p=0.04, 0.25, and 0.64 were considered as a "small," "medium," and "large" effect size.

## Sheet: ST5
Supplemental Table 5. Difference of sleep habits and dietary intake between school closure and school year among 4084 school-aged children
	Crude model														Adjusted model
	Very early pattern			Early pattern			Late pattern			Very late pattern					Very early pattern			Early pattern			Late pattern			Very late pattern
	n = 842			n = 1030			n = 1249			n = 963					n = 842			n = 1030			n = 1249			n = 963
	Mean	SD		Mean	SD		Mean	SD		Mean	SD	P for trend*	η2p†		Mean	SE		Mean	SE		Mean	SE		Mean	SE	P for trend*	η2p†
Sleep habits
Wake-up time (hour)	-0.0910926	0.547629		-0.627702	0.429919		-1.13648	0.641922		-2.20225	1.05093	<0.001	0.5266		-0.108805	0.0242104		-0.636098	0.0218127		-1.13956	0.0197798		-2.17379	0.0229682	<0.001	0.5068
Bed-up time (hour)	0.148258	0.587747		-0.0027994	0.494822		-0.106819	0.624442		-0.446487	0.86139	<0.001	0.0922		0.160047	0.0223874		0.00128346	0.0201702		-0.104755	0.0182904		-0.463837	0.0212387	<0.001	0.098
Sleep duration (hour)	-0.239351	0.778003		-0.624903	0.611228		-1.02966	0.826628		-1.75576	1.13722	<0.001	0.2806		-0.268851	0.029129		-0.637382	0.0262441		-1.0348	0.0237983		-1.70995	0.0276344	<0.001	0.2588
Midpoint of sleep (hour)	0.0285827	0.413945		-0.315251	0.348481		-0.621651	0.479758		-1.32437	0.774532	<0.001	0.448		0.0256211	0.0182084		-0.317407	0.0164051		-0.622158	0.0148762		-1.31881	0.0172741	<0.001	0.434
Nutrient intake
Protein (% of energy)	0.214111	2.37141		0.259799	2.24908		0.304656	2.162		0.47358	2.33662	0.0721	0.0017		0.221044	0.0786766		0.263745	0.0708848		0.303561	0.0642787		0.464718	0.0746399	0.1189	0.0014
Total fat (% of energy)	-1.05519	5.96427		-0.832459	5.87336		-0.594342	5.83685		-0.397458	6.24308	0.0959	0.0016		-1.01501	0.206976		-0.796438	0.186478		-0.579948	0.169099		-0.489784	0.196356	0.2443	0.001
Saturated fatty acids (% of energy)	-0.465129	2.29348		-0.344485	2.41537		-0.239222	2.43483		-0.190546	2.56225	0.0736	0.0017		-0.443964	0.084334		-0.332768	0.0759819		-0.23558	0.0689007		-0.226307	0.0800069	0.1899	0.0012
Carbohydrate (% of energy)	0.854167	7.38542		0.56178	7.23111		0.301381	7.0265		-0.0788534	7.51889	0.0423	0.002		0.805801	0.252053		0.522011	0.227091		0.288216	0.205927		0.023046	0.23912	0.1362	0.0014
Dietary fiber (g/4184 kJ)	0.272705	1.46226		0.0966557	1.35564		0.173214	1.47528		0.176834	1.40066	0.0699	0.0017		0.273776	0.0494141		0.0992863	0.0445203		0.175838	0.0403712		0.169681	0.0468787	0.0741	0.0017
Vitamin A (μg retinol equivalents/4184 kJ)	30.8282	203.628		21.2113	175.299		31.38	178.152		41.3179	164.903	0.1019	0.0015		31.9772	6.24185		21.4552	5.62368		31.3806	5.09958		40.0517	5.92159	0.1582	0.0013
Thiamin (mg/4184 kJ)	0.0206203	0.0743855		0.0187813	0.069126		0.0197935	0.0719858		0.0252639	0.0775022	0.205	0.0011		0.0207569	0.00253484		0.018771	0.0022838		0.0197624	0.00207096		0.0251958	0.00240479	0.2316	0.0011
Riboflavin (mg/4184 kJ)	0.0170978	0.188836		0.0190387	0.170824		0.0321497	0.175237		0.0280784	0.179846	0.1645	0.0012		0.0180464	0.00617472		0.0191652	0.0055632		0.032081	0.00504474		0.0272028	0.00585791	0.2163	0.0011
Niacin (mg/4184 kJ)	0.213674	1.84909		0.236145	1.78709		0.228662	1.75278		0.402139	1.88907	0.0745	0.0017		0.211131	0.0628627		0.238218	0.056637		0.227793	0.0513587		0.403271	0.0596373	0.082	0.0016
Vitamin B6 (mg/4184 kJ)	0.030883	0.126332		0.0253374	0.117169		0.0280954	0.122179		0.0361442	0.129082	0.2419	0.001		0.0304921	0.00427861		0.0251922	0.00385487		0.0279604	0.00349562		0.0368163	0.00405908	0.1983	0.0011
Vitamin B12 (μg/4184 kJ)	0.0819412	2.05941		0.168527	1.65547		0.131483	1.62758		0.207682	1.80052	0.4738	0.0006		0.0825792	0.061444		0.169331	0.0553588		0.130256	0.0501996		0.207855	0.0582914	0.4887	0.0006
Folate (μg/4184 kJ)	10.614	52.7721		4.29432	48.2397		9.93183	51.8411		9.25745	49.3332	0.0203	0.0024		10.7056	1.75249		4.30285	1.57893		9.94583	1.43179		9.15009	1.66258	0.0198	0.0024
Vitamin C (mg/4184 kJ)	5.27903	22.5835		2.95975	20.584		4.01022	22.9739		3.83287	22.659	0.1659	0.0012		5.19332	0.770533		2.92176	0.694223		3.98714	0.629525		3.97838	0.730998	0.1849	0.0012
Sodium (mg/4184 kJ)	-59.3168	461.101		-72.4377	438.767		-57.0813	412.393		-33.5299	481.923	0.2735	0.001		-59.8561	15.462		-70.777	13.9307		-56.6008	12.6325		-35.4577	14.6687	0.3773	0.0008
Potassium (mg/4184 kJ)	65.199	275.888		49.6098	249.942		63.8588	269.105		68.7987	267.576	0.3835	0.0007		65.4648	9.19683		49.2677	8.28601		63.7074	7.5138		69.1285	8.72495	0.3608	0.0008
Calcium (mg/4184 kJ)	14.4435	108.441		16.1558	100.956		20.3535	103.634		17.8439	106.847	0.6098	0.0004		14.863	3.63148		16.1991	3.27183		20.3065	2.96691		17.4915	3.44515	0.6633	0.0004
Magnesium (mg/4184 kJ)	4.74902	21.1083		3.53125	19.3593		4.02955	20.2603		4.92497	19.8696	0.3822	0.0008		4.7437	0.697299		3.5292	0.628241		4.02978	0.569692		4.93152	0.661521	0.3874	0.0007
Iron (mg/4184 kJ)	0.061696	0.877809		-0.0037798	0.789247		0.0617039	0.816311		0.0794608	0.830174	0.1114	0.0015		0.0637563	0.0286182		-0.00195278	0.0257839		0.0626111	0.023381		0.0745286	0.0271498	0.1456	0.0013
Food intake (g/4184 kJ)
Cereal	6.2819	68.5498		6.99885	68.3359		2.65277	68.3264		4.37196	73.174	0.4523	0.0006		6.19619	2.41263		6.92676	2.17369		2.67022	1.97112		4.50138	2.28884	0.4815	0.0006
Sugars and confectioneries	-10.0332	23.4962		-9.86373	25.0736		-9.23096	25.8946		-8.62404	27.4103	0.6164	0.0004		-9.97889	0.886377		-9.77	0.798594		-9.21545	0.724169		-8.79189	0.840899	0.7525	0.0003
Pulses	1.81078	17.8484		0.335256	16.6459		0.335639	16.4413		0.58617	15.89	0.1813	0.0012		1.74117	0.577799		0.311813	0.520576		0.326482	0.472061		0.683984	0.548153	0.217	0.0011
Vegetables	10.2483	57.1666		3.89939	49.8408		7.99077	57.3388		8.2272	54.6285	0.0781	0.0017		10.1727	1.90231		3.89922	1.71391		8.02873	1.55419		8.24425	1.80471	0.0819	0.0016
Fruits	10.3283	33.4446		9.02377	28.7449		9.42182	32.25		8.76251	27.4322	0.7192	0.0003		10.3022	1.05896		8.96398	0.954089		9.36847	0.865172		8.91849	1.00463	0.7649	0.0003
Fish and shellfish	0.572184	17.9125		0.97775	15.8595		0.978947	15.5868		1.77143	16.9408	0.4608	0.0006		0.54473	0.571192		0.976073	0.514623		0.969135	0.466663		1.80996	0.541885	0.4359	0.0007
Meat	0.216849	18.7249		0.354817	19.5777		0.556194	18.961		2.72682	20.4837	0.0134	0.0026		0.234879	0.673902		0.365017	0.607161		0.531637	0.550577		2.732	0.639325	0.0173	0.0025
Dairy products	12.9461	83.2221		18.4483	81.7539		19.816	84.6996		16.6409	84.7152	0.3003	0.0009		13.2025	2.89826		18.3009	2.61123		19.7303	2.36788		16.6855	2.74956	0.3522	0.0008
Sweetened beverages	-6.90666	51.6986		-14.2749	59.7031		-12.7212	58.5933		-23.1683	78.5536	<0.001	0.0077		-7.60175	2.17626		-14.8658	1.96074		-12.9338	1.778		-21.6527	2.0646	<0.001	0.0055
* P values represent P for trend by sleeping and eating pattern. Trend of association was examined using a linear regression model with the ordinal scale of sleeping and eating pattern (1="Very early" pattern", 2="Early" pattern, 3="Late" pattern, and 4="Very late" pattern) as a continuous variable. In adjusted model, values were adjusted for age, sex, body mass index class, living status, and si…
†η2p=0.04, 0.25, and 0.64 were considered as a "small," "medium," and "large" effect size.

## Sheet: ST6
Supplemental Table 6. Associations of temporal patterns of sleep and eating during school closure with sleep habits and dietary intake during school year among 4084 school-aged children (crude model)*
	Intercept			Time =2 (after school reopeing)					Class =											Time×class =
									2 ("Eearly pattern")			3 ("Late pattern")			4 ("Very late pattern")					(Time = 2)*(Pattern = 2)			(Time = 2)*(Pattern = 3)			(Time = 2)*(Pattern = 4)
Outcome variables	β	95%CI		β	95%CI	F value	P		β	95%CI		β	95%CI		β	95%CI	F value	P		β	95%CI		β	95%CI		β	95%CI	F value	P
Sleep habits (h)
Wake-up time (clock time hour)†	6.313	(6.27, 6.36)		-0.09109	(-0.14, -0.04)	8321.85	<0.001		0.8352	(0.78, 0.89)		1.431	(1.38, 1.49)		2.642	(2.58, 2.70)	2380.54	<0.001		-0.5366	(-0.60, -0.47)		-1.0454	(-1.11, -0.98)		-2.1112	(-2.18, -2.05)	1512.57	<0.001
Bed-up time (clock time hour)†	21.5692	(21.51, 21.62)		0.1483	(0.10, 0.19)	97.41	<0.001		0.4214	(0.35, 0.50)		0.7227	(0.65, 0.79)		1.5065	(1.43, 1.58)	439.55	<0.001		-0.1511	(-0.21, -0.09)		-0.2551	(-0.31, -0.20)		-0.5947	(-0.66, -0.53)	138.14	<0.001
Sleep duration (hour)	8.7439	(8.69, 8.80)		-0.2394	(-0.30, -0.18)	4546.16	<0.001		0.4138	(0.34, 0.49)		0.7082	(0.63, 0.78)		1.1356	(1.06, 1.22)	45.94	<0.001		-0.3856	(-0.46, -0.31)		-0.7903	(-0.87, -0.72)		-1.5164	(-1.60, -1.44)	530.48	<0.001
Midpoint of sleep (clock time hour)†	1.9411	(1.90, 1.98)		0.02858	(-0.01, 0.06)	4488.78	<0.001		0.6283	(0.58, 0.68)		1.0768	(1.03, 1.13)		2.0742	(2.02, 2.13)	1409.74	<0.001		-0.3438	(-0.39, -0.30)		-0.6502	(-0.70, -0.60)		-1.353	(-1.40, -1.30)	1103.6	<0.001
Nutrient intake
Protein (% of energy)	14.4202	(14.3, 14.6)		0.2141	(0.1, 0.4)	76.13	<0.001		-0.3076	(-0.5, -0.1)		-0.4471	(-0.6, -0.3)		-0.932	(-1.1, -0.7)	27.83	<0.001		0.04569	(-0.2, 0.3)		0.09055	(-0.1, 0.3)		0.2595	(0.0, 0.5)	2.33	0.0721
Total fat (% of energy)	30.8375	(30.5, 31.2)		-1.0552	(-1.5, -0.7)	58.19	<0.001		0.2477	(-0.2, 0.7)		0.09482	(-0.4, 0.6)		0.2808	(-0.2, 0.8)	2.64	0.0477		0.2227	(-0.3, 0.8)		0.4608	(-0.1, 1.0)		0.6577	(0.1, 1.2)	2.12	0.0959
Saturated fatty acids (% of energy)	10.1654	(10.0, 10.3)		-0.4651	(-0.6, -0.3)	64.94	<0.001		0.0935	(-0.1, 0.3)		-0.01237	(-0.2, 0.2)		0.08464	(-0.1, 0.3)	1.87	0.1329		0.1206	(-0.1, 0.3)		0.2259	(0.0, 0.4)		0.2746	(0.0, 0.5)	2.32	0.0736
Carbohydrate (% of energy)	53.3211	(52.9, 53.7)		0.8542	(0.4, 1.3)	12.7	<0.001		0.05142	(-0.5, 0.6)		0.3122	(-0.2, 0.9)		0.5531	(0.0, 1.1)	0.21	0.8902		-0.2924	(-1.0, 0.4)		-0.5528	(-1.2, 0.1)		-0.933	(-1.6, -0.3)	2.73	0.0423
Dietary fiber (g/4184 kJ)	5.9181	(5.82, 6.02)		0.2727	(0.18, 0.37)	63.7	<0.001		-0.07072	(-0.21, 0.07)		-0.144	(-0.28, -0.01)		-0.4684	(-0.61, -0.33)	22.54	<0.001		-0.176	(-0.31, -0.05)		-0.09949	(-0.22, 0.03)		-0.09587	(-0.23, 0.04)	2.36	0.0699
Vitamin A (μg retinol equivalents/4184 kJ)	331.54	(320, 343)		30.8282	(19, 43)	120.07	<0.001		-7.009	(-23, 09)		-15.7874	(-31, -01)		-42.4066	(-58, -27)	9.61	<0.001		-9.6169	(-26, 07)		0.5518	(-15, 16)		10.4897	(-06, 27)	2.07	0.1019
Thiamin (mg/4184 kJ)	0.4095	(0.40, 0.41)		0.02062	(0.02, 0.03)	333.72	<0.001		-0.00573	(-0.01, 0.00)		-0.00959	(-0.02, 0.00)		-0.02286	(-0.03, -0.02)	16.73	<0.001		-0.00184	(-0.01, 0.00)		-0.00083	(-0.01, 0.01)		0.004644	(0.00, 0.01)	1.53	0.205
Riboflavin (mg/4184 kJ)	0.7549	(0.74, 0.77)		0.0171	(0.01, 0.03)	73.21	<0.001		-0.02253	(-0.04, -0.01)		-0.04192	(-0.06, -0.03)		-0.06831	(-0.08, -0.05)	28.31	<0.001		0.001941	(-0.01, 0.02)		0.01505	(0.00, 0.03)		0.01098	(-0.01, 0.03)	1.7	0.1645
Niacin (mg/1000kcal)	7.2361	(7.12, 7.35)		0.2137	(0.09, 0.34)	88.75	<0.001		-0.1212	(-0.28, 0.04)		-0.1541	(-0.30, 0.00)		-0.4325	(-0.59, -0.27)	8.6	<0.001		0.02247	(-0.14, 0.19)		0.01499	(-0.14, 0.17)		0.1885	(0.02, 0.36)	2.31	0.0745
Vitamin B6 (mg/4184 kJ)	0.5817	(0.57, 0.59)		0.03088	(0.02, 0.04)	238.07	<0.001		-0.01129	(-0.02, 0.00)		-0.01781	(-0.03, -0.01)		-0.04617	(-0.06, -0.03)	24	<0.001		-0.00555	(-0.02, 0.01)		-0.00279	(-0.01, 0.01)		0.005261	(-0.01, 0.02)	1.4	0.2419
Vitamin B12 (μg/4184 kJ)	3.5569	(3.44, 3.67)		0.08194	(-0.04, 0.20)	27.7	<0.001		-0.1335	(-0.29, 0.02)		-0.1613	(-0.31, -0.02)		-0.3333	(-0.49, -0.18)	6.14	0.0004		0.08659	(-0.07, 0.25)		0.04954	(-0.11, 0.20)		0.1257	(-0.04, 0.29)	0.84	0.4738
Folate (μg/4184 kJ)	168.43	(165, 172)		10.614	(07, 14)	113.75	<0.001		-2.9853	(-08, 02)		-7.402	(-12, -03)		-20.5491	(-25, -16)	32.71	<0.001		-6.3197	(-11, -02)		-0.6822	(-05, 04)		-1.3565	(-06, 03)	3.27	0.0203
Vitamin C (mg/4184 kJ)	55.6107	(54.1, 57.1)		5.279	(3.8, 6.8)	130.83	<0.001		-0.3394	(-2.3, 1.7)		-0.7852	(-2.7, 1.1)		-5.6929	(-7.7, -3.7)	18.61	<0.001		-2.3193	(-4.3, -0.3)		-1.2688	(-3.2, 0.7)		-1.4462	(-3.5, 0.6)	1.69	0.1659
Sodium (mg/4184 kJ)	1903.23	(1876, 1930)		-59.3168	(-89, -29)	62.11	<0.001		0.3421	(-36, 37)		2.2825	(-33, 37)		-22.8643	(-60, 14)	0.34	0.7929		-13.1209	(-54, 28)		2.2355	(-37, 41)		25.7869	(-15, 67)	1.3	0.2735
Potassium (mg/4184 kJ)	1219.82	(1202, 1238)		65.199	(47, 83)	217.36	<0.001		-28.7574	(-53, -05)		-48.8611	(-72, -26)		-109.57	(-134, -85)	31.72	<0.001		-15.5892	(-40, 09)		-1.3401	(-25, 22)		3.5998	(-21, 28)	1.02	0.3835
Calcium (mg/4184 kJ)	345.77	(339, 353)		14.4435	(07, 22)	107.91	<0.001		-15.5909	(-25, -06)		-26.2175	(-35, -17)		-38.376	(-48, -29)	24.88	<0.001		1.7123	(-08, 11)		5.91	(-03, 15)		3.4004	(-06, 13)	0.61	0.6098
Magnesium (mg/4184 kJ)	123.54	(122, 125)		4.749	(03, 06)	183.46	<0.001		-2.7918	(-05, -01)		-4.6937	(-07, -03)		-9.8218	(-12, -08)	36.67	<0.001		-1.2178	(-03, 01)		-0.7195	(-02, 01)		0.176	(-02, 02)	1.02	0.3822
Iron (mg/4184 kJ)	3.9625	(3.91, 4.02)		0.0617	(0.01, 0.12)	14.53	<0.001		-0.05158	(-0.13, 0.03)		-0.1175	(-0.19, -0.04)		-0.2895	(-0.37, -0.21)	22.82	<0.001		-0.06548	(-0.14, 0.01)		7.891e-06	(-0.07, 0.07)		0.01776	(-0.06, 0.09)	2	0.1114
Food intake (g/4184 kJ)
Cereal	217.46	(213.3, 221.7)		6.2819	(1.6, 11.0)	21.32	<0.001		-2.7871	(-8.4, 2.9)		1.7839	(-3.6, 7.2)		-0.8508	(-6.6, 4.9)	0.54	0.6564		0.717	(-5.6, 7.1)		-3.6291	(-9.7, 2.4)		-1.9099	(-8.3, 4.5)	0.88	0.4523
Sugars and confectioneries	49.8992	(48.0, 51.8)		-10.0332	(-11.8, -8.3)	544.63	<0.001		3.3977	(0.9, 5.9)		2.6616	(0.2, 5.1)		6.4383	(3.9, 9.0)	14.09	<0.001		0.1695	(-2.2, 2.5)		0.8022	(-1.4, 3.0)		1.4092	(-1.0, 3.8)	0.6	0.6164
Pulses	27.1043	(25.9, 28.3)		1.8108	(0.7, 2.9)	8.48	0.0036		-0.826	(-2.4, 0.7)		-1.5211	(-3.0, 0.0)		-4.175	(-5.8, -2.6)	15.44	<0.001		-1.4755	(-3.0, 0.0)		-1.4751	(-2.9, 0.0)		-1.2246	(-2.8, 0.3)	1.63	0.1813
Vegetables	116.23	(112.4, 120.1)		10.2483	(6.5, 14.0)	76.64	<0.001		-3.2563	(-8.5, 1.9)		-6.5463	(-11.5, -1.6)		-19.5243	(-24.8, -14.2)	24.44	<0.001		-6.3489	(-11.3, -1.4)		-2.2575	(-7.1, 2.5)		-2.0211	(-7.1, 3.1)	2.27	0.0781
Fruits	30.1308	(28.3, 32.0)		10.3283	(8.3, 12.4)	377.15	<0.001		-0.6279	(-3.1, 1.9)		-1.4209	(-3.8, 1.0)		-5.8924	(-8.4, -3.4)	11.41	<0.001		-1.3046	(-4.1, 1.5)		-0.9065	(-3.6, 1.8)		-1.5658	(-4.4, 1.3)	0.45	0.7192
Fish and shellfish	29.1528	(28.1, 30.2)		0.5722	(-0.5, 1.7)	17.04	<0.001		-1.0698	(-2.5, 0.3)		-1.4513	(-2.8, -0.1)		-3.3321	(-4.8, -1.9)	6.83	<0.001		0.4056	(-1.1, 1.9)		0.4068	(-1.0, 1.8)		1.1992	(-0.3, 2.7)	0.86	0.4608
Meat	39.469	(38.3, 40.6)		0.2168	(-1.1, 1.5)	9.84	0.0017		0.09226	(-1.4, 1.6)		0.2424	(-1.2, 1.7)		-0.8249	(-2.4, 0.7)	0.22	0.8848		0.138	(-1.6, 1.9)		0.3393	(-1.4, 2.0)		2.51	(0.7, 4.3)	3.57	0.0134
Dairy products	119.5	(113.7, 125.3)		12.9461	(7.3, 18.6)	164.52	<0.001		-12.4153	(-20.3, -4.6)		-18.8371	(-26.4, -11.3)		-24.2441	(-32.2, -16.3)	14.29	<0.001		5.5022	(-2.1, 13.1)		6.8698	(-0.4, 14.2)		3.6947	(-4.0, 11.4)	1.22	0.3003
Sweetened beverages	30.8214	(26.2, 35.4)		-6.9067	(-11.2, -2.7)	206.01	<0.001		7.9245	(1.7, 14.1)		8.8999	(2.9, 14.9)		27.7042	(21.4, 34.0)	26.59	<0.001		-7.3682	(-13.1, -1.6)		-5.8145	(-11.3, -0.3)		-16.2616	(-22.1, -10.4)	10.52	<0.001
*β coefficients with 95% CI represent the results of linear mixed models.
† Value represents clock time hour. For example, "10.5" means 10:30 am and "15.25" means 3:15 pm.

## Sheet: ST7
Supplemental Table 7. Associations of temporal patterns of sleep and eating during school closure with sleep habits and dietary intake during school year among 4084 school-aged children (adjusted model)
	Intercept			Time =2 (after school reopeing)					Class =											Time×class =
									2 ("Eearly pattern")			3 ("Late pattern")			4 ("Very late pattern")					(Time = 2)*(Pattern = 2)			(Time = 2)*(Pattern = 3)			(Time = 2)*(Pattern = 4)
Outcome variables	β	95%CI		β	95%CI	F value	P		β	95%CI		β	95%CI		β	95%CI	F value	P		β	95%CI		β	95%CI		β	95%CI	F value	P
Sleep habits (hh:mm)
Wake-up time	6.3294	(6.20, 6.46)		-0.09109	(-0.14, -0.04)	8321.85	<0.001		0.8315	(0.77, 0.89)		1.428	(1.37, 1.48)		2.6341	(2.58, 2.69)	2273.32	<0.001		-0.5366	(-0.60, -0.47)		-1.0454	(-1.11, -0.98)		-2.1112	(-2.18, -2.05)	1512.57	<0.001
Bed-up time	18.8279	(18.64, 19.02)		0.1483	(0.10, 0.19)	97.41	<0.001		0.3852	(0.32, 0.45)		0.6687	(0.61, 0.73)		1.2916	(1.22, 1.36)	418.14	<0.001		-0.1511	(-0.21, -0.09)		-0.2551	(-0.31, -0.20)		-0.5947	(-0.66, -0.53)	138.14	<0.001
Sleep duration	11.4651	(11.27, 11.66)		-0.2394	(-0.30, -0.18)	4546.16	<0.001		0.4455	(0.37, 0.52)		0.758	(0.69, 0.83)		1.3385	(1.26, 1.41)	134.61	<0.001		-0.3856	(-0.46, -0.31)		-0.7903	(-0.87, -0.72)		-1.5164	(-1.60, -1.44)	530.48	<0.001
Midpoint of sleep	0.5497	(0.42, 0.68)		0.02858	(-0.01, 0.06)	4488.8	<0.001		0.608	(0.56, 0.66)		1.0479	(1.00, 1.10)		1.9615	(1.91, 2.01)	1461.96	<0.001		-0.3438	(-0.39, -0.30)		-0.6502	(-0.70, -0.60)		-1.353	(-1.40, -1.30)	1103.6	<0.001
Nutrient intake
Protein (% of energy)	13.1859	(12.6, 13.8)		0.2141	(0.1, 0.4)	76.13	<0.001		-0.3389	(-0.5, -0.1)		-0.4684	(-0.7, -0.3)		-0.9457	(-1.2, -0.7)	27.48	<0.001		0.04569	(-0.2, 0.3)		0.09055	(-0.1, 0.3)		0.2595	(0.0, 0.5)	2.33	0.0721
Total fat (% of energy)	31.761	(30.3, 33.2)		-1.0552	(-1.5, -0.7)	58.19	<0.001		0.1832	(-0.3, 0.7)		0.01477	(-0.4, 0.5)		0.2692	(-0.2, 0.8)	2.54	0.0549		0.2227	(-0.3, 0.8)		0.4608	(-0.1, 1.0)		0.6577	(0.1, 1.2)	2.12	0.0959
Saturated fatty acids (% of energy)	10.7391	(10.1, 11.4)		-0.4651	(-0.6, -0.3)	64.94	<0.001		0.07197	(-0.1, 0.3)		-0.02941	(-0.2, 0.2)		0.1464	(-0.1, 0.4)	3.04	0.0279		0.1206	(-0.1, 0.3)		0.2259	(0.0, 0.4)		0.2746	(0.0, 0.5)	2.32	0.0736
Carbohydrate (% of energy)	53.5456	(51.9, 55.2)		0.8542	(0.4, 1.3)	12.7	<0.001		0.1329	(-0.4, 0.7)		0.4039	(-0.1, 0.9)		0.598	(0.0, 1.2)	0.22	0.8819		-0.2924	(-1.0, 0.4)		-0.5528	(-1.2, 0.1)		-0.933	(-1.6, -0.3)	2.73	0.0423
Dietary fiber (g/4184 kJ)	4.6413	(4.21, 5.07)		0.2727	(0.18, 0.37)	63.7	<0.001		-0.111	(-0.25, 0.02)		-0.1739	(-0.30, -0.04)		-0.464	(-0.60, -0.32)	21.32	<0.001		-0.176	(-0.31, -0.05)		-0.09949	(-0.22, 0.03)		-0.09587	(-0.23, 0.04)	2.36	0.0699
Vitamin A (μg retinol equivalents/4184 kJ)	229.83	(182, 278)		30.8282	(19, 43)	120.07	<0.001		-9.0638	(-25, 7)		-17.4343	(-32, -2)		-43.2813	(-59, -27)	9.44	<0.001		-9.6169	(-26, 7)		0.5518	(-15, 16)		10.4897	(-6, 27)	2.07	0.1019
Thiamin (mg/4184 kJ)	0.35	(0.33, 0.37)		0.02062	(0.02, 0.03)	333.72	<0.001		-0.00716	(-0.01, 0.00)		-0.01052	(-0.02, 0.00)		-0.02309	(-0.03, -0.02)	16.46	<0.001		-0.00184	(-0.01, 0.00)		-0.00083	(-0.01, 0.01)		0.004644	(0.00, 0.01)	1.53	0.205
Riboflavin (mg/4184 kJ)	0.6529	(0.61, 0.70)		0.0171	(0.01, 0.03)	73.21	<0.001		-0.02469	(-0.04, -0.01)		-0.04314	(-0.06, -0.03)		-0.06724	(-0.08, -0.05)	26.23	<0.001		0.001941	(-0.01, 0.02)		0.01505	(0.00, 0.03)		0.01098	(-0.01, 0.03)	1.7	0.1645
Niacin (mg/1000kcal)	6.5301	(6.07, 6.99)		0.2137	(0.09, 0.34)	88.75	<0.001		-0.1453	(-0.30, 0.01)		-0.1753	(-0.32, -0.03)		-0.4538	(-0.61, -0.29)	9.12	<0.001		0.02247	(-0.14, 0.19)		0.01499	(-0.14, 0.17)		0.1885	(0.02, 0.36)	2.31	0.0745
Vitamin B6 (mg/4184 kJ)	0.483	(0.45, 0.52)		0.03088	(0.02, 0.04)	238.07	<0.001		-0.01396	(-0.03, 0.00)		-0.01967	(-0.03, -0.01)		-0.0468	(-0.06, -0.03)	23.7	<0.001		-0.00555	(-0.02, 0.01)		-0.00279	(-0.01, 0.01)		0.005261	(-0.01, 0.02)	1.4	0.2419
Vitamin B12 (μg/4184 kJ)	3.6926	(3.25, 4.13)		0.08194	(-0.04, 0.20)	27.7	<0.001		-0.1412	(-0.29, 0.01)		-0.1645	(-0.31, -0.02)		-0.3232	(-0.48, -0.17)	5.34	0.0011		0.08659	(-0.07, 0.25)		0.04954	(-0.11, 0.20)		0.1257	(-0.04, 0.29)	0.84	0.4738
Folate (μg/4184 kJ)	114.75	(100, 129)		10.614	(7, 14)	113.75	<0.001		-4.316	(-9, 0)		-8.4968	(-13, -4)		-21.2383	(-26, -16)	33.48	<0.001		-6.3197	(-11, -2)		-0.6822	(-5, 4)		-1.3565	(-6, 3)	3.27	0.0203
Vitamin C (mg/4184 kJ)	37.6357	(31.5, 43.8)		5.279	(3.8, 6.8)	130.83	<0.001		-0.9159	(-2.9, 1.0)		-1.2159	(-3.1, 0.7)		-5.7528	(-7.8, -3.7)	17.58	<0.001		-2.3193	(-4.3, -0.3)		-1.2688	(-3.2, 0.7)		-1.4462	(-3.5, 0.6)	1.69	0.1659
Sodium (mg/4184 kJ)	1987.01	(1881, 2093)		-59.3168	(-89, -29)	62.11	<0.001		-5.1957	(-41, 31)		-4.7667	(-39, 30)		-35.8607	(-73, 1)	0.86	0.4589		-13.1209	(-54, 28)		2.2355	(-37, 41)		25.7869	(-15, 67)	1.3	0.2735
Potassium (mg/4184 kJ)	1001.46	(927, 1076)		65.199	(47, 83)	217.36	<0.001		-34.9069	(-59, -11)		-52.5456	(-75, -30)		-107.09	(-132, -83)	29.6	<0.001		-15.5892	(-40, 9)		-1.3401	(-25, 22)		3.5998	(-21, 28)	1.02	0.3835
Calcium (mg/4184 kJ)	307.18	(278, 336)		14.4435	(7, 22)	107.91	<0.001		-16.4446	(-26, -7)		-25.9697	(-35, -17)		-34.9886	(-45, -25)	20.3	<0.001		1.7123	(-8, 11)		5.91	(-3, 15)		3.4004	(-6, 13)	0.61	0.6098
Magnesium (mg/4184 kJ)	104.65	(98, 111)		4.749	(3, 6)	183.46	<0.001		-3.2502	(-5, -1)		-4.9723	(-7, -3)		-9.7083	(-12, -8)	35	<0.001		-1.2178	(-3, 1)		-0.7195	(-2, 1)		0.176	(-2, 2)	1.02	0.3822
Iron (mg/4184 kJ)	3.2244	(2.99, 3.46)		0.0617	(0.01, 0.12)	14.53	<0.001		-0.07183	(-0.15, 0.00)		-0.1367	(-0.21, -0.06)		-0.3104	(-0.39, -0.23)	25.23	<0.001		-0.06548	(-0.14, 0.01)		7.891e-06	(-0.07, 0.07)		0.01776	(-0.06, 0.09)	2	0.1114
Food intake (g/4184 kJ)
Cereal	204.27	(187.3, 221.3)		6.2819	(1.6, 11.0)	21.32	<0.001		-1.8658	(-7.5, 3.7)		2.6614	(-2.7, 8.0)		-1.1764	(-7.0, 4.6)	0.69	0.5585		0.717	(-5.6, 7.1)		-3.6291	(-9.7, 2.4)		-1.9099	(-8.3, 4.5)	0.88	0.4523
Sugars and confectioneries	63.1524	(55.8, 70.5)		-10.0332	(-11.8, -8.3)	544.63	<0.001		3.28	(0.8, 5.8)		2.4678	(0.1, 4.9)		6.992	(4.4, 9.6)	16.45	<0.001		0.1695	(-2.2, 2.5)		0.8022	(-1.4, 3.0)		1.4092	(-1.0, 3.8)	0.6	0.6164
Pulses	20.2693	(15.4, 25.1)		1.8108	(0.7, 2.9)	8.48	0.0036		-0.9668	(-2.5, 0.6)		-1.5981	(-3.1, -0.1)		-3.9916	(-5.6, -2.4)	13.43	<0.001		-1.4755	(-3.0, 0.0)		-1.4751	(-2.9, 0.0)		-1.2246	(-2.8, 0.3)	1.63	0.1813
Vegetables	54.613	(38.3, 70.9)		10.2483	(6.5, 14.0)	76.64	<0.001		-4.792	(-9.9, 0.3)		-7.7648	(-12.7, -2.9)		-20.3147	(-25.6, -15.1)	25.42	<0.001		-6.3489	(-11.3, -1.4)		-2.2575	(-7.1, 2.5)		-2.0211	(-7.1, 3.1)	2.27	0.0781
Fruits	19.0393	(11.1, 27.0)		10.3283	(8.3, 12.4)	377.15	<0.001		-1.1716	(-3.6, 1.3)		-1.6639	(-4.0, 0.7)		-4.9538	(-7.5, -2.4)	7.61	<0.001		-1.3046	(-4.1, 1.5)		-0.9065	(-3.6, 1.8)		-1.5658	(-4.4, 1.3)	0.45	0.7192
Fish and shellfish	27.8109	(23.6, 32.0)		0.5722	(-0.5, 1.7)	17.04	<0.001		-1.1956	(-2.6, 0.2)		-1.5434	(-2.9, -0.2)		-3.3467	(-4.8, -1.9)	6.43	<0.001		0.4056	(-1.1, 1.9)		0.4068	(-1.0, 1.8)		1.1992	(-0.3, 2.7)	0.86	0.4608
Meat	36.0612	(31.7, 40.5)		0.2168	(-1.1, 1.5)	9.84	0.0017		-0.0027	(-1.5, 1.5)		0.07335	(-1.4, 1.5)		-1.4169	(-3.0, 0.1)	0.16	0.9241		0.138	(-1.6, 1.9)		0.3393	(-1.4, 2.0)		2.51	(0.7, 4.3)	3.57	0.0134
Dairy products	125.25	(101.5, 149.0)		12.9461	(7.3, 18.6)	164.52	<0.001		-11.8496	(-19.6, -4.1)		-17.4065	(-24.9, -9.9)		-20.5135	(-28.5, -12.5)	10	<0.001		5.5022	(-2.1, 13.1)		6.8698	(-0.4, 14.2)		3.6947	(-4.0, 11.4)	1.22	0.3003
Sweetened beverages	63.9754	(49.0, 79.0)		-6.9067	(-11.2, -2.7)	206.01	<0.001		8.4661	(2.3, 14.6)		9.1842	(3.3, 15.1)		26.0729	(19.8, 32.4)	20.99	<0.001		-7.3682	(-13.1, -1.6)		-5.8145	(-11.3, -0.3)		-16.2616	(-22.1, -10.4)	10.52	<0.001
*β coefficients with 95% CI represent the results of linear mixed models.
† Value represents clock time hour. For example, "10.5" means 10:30 am and "15.25" means 3:15 pm.

## Sheet: ST8
Supplemental Table 8. Sleep habits during school closure and school year (after school reopen) among 3939 school-aged children (3rd to 6th grade of primary school and 1st to 3rd grade of secondary school) with plausible energy intake report
	During school closure			After school reopening			Difference from school closure*
	0 intake children [N (%)]	Mean*	SD	0 intake children [N (%)]	Mean*	SD	Mean (95%CI)	P†	Cohen's d‡
Sleep habits
Wake-up time (clock time; hh:mm)	-	7:35	1:06	-	6:32	0:29	-1.0 (-1.1, -1.0)	<0.001	1.22259
Bed time (clock time; hh:mm)	-	22:15	0:58	-	22:08	0:52	-0.11 (-0.13, -0.08)	<0.001	0.118728
Sleep duration (hr)	-	9.32732	0.944665	-	8.39655	0.850613	-0.93 (-0.96, -0.90)	<0.001	1.03548
Mid point of sleep (clock time; hh:mm)		2:55	0:55
Mid point of sleep (clock time; hh:mm)	-	2:55	0:55	-	2:20	0:33	-0.57 (-0.60, -0.55)	<0.001	0.754743
Nutrient intake
Protein (% of energy)	-	14.0216	2.18999	-	14.3108	2.22814	0.29 (0.24, 0.33)	<0.001	0.130888
Total fat (% of energy)	-	31.0941	5.16507	-	30.3246	5.60292	-0.77 (-0.84, -0.70)	<0.001	0.142798
Saturated fatty acids (% of energy)	-	10.2371	2.35805	-	9.91365	2.39354	-0.32 (-0.37, -0.28)	<0.001	0.136149
Carbohydrate (% of energy)	-	53.4311	6.05636	-	53.9104	6.57708	0.48 (0.40, 0.56)	<0.001	0.075823
Dietary fiber (g/4184 kJ)	-	5.7585	1.53149	-	5.92511	1.5997	0.17 (0.13, 0.20)	<0.001	0.106395
Vitamin A (μg retinol equivalents/4184 kJ)	-	316.562	172.841	-	345.936	171.246	29.4 (29.0, 29.8)	<0.001	0.170732
Thiamin (mg/4184 kJ)	-	0.400129	0.0719974	-	0.420861	0.0736476	0.02 (0.01, 0.03)	<0.001	0.284685
Riboflavin (mg/4184 kJ)	-	0.724073	0.168741	-	0.746395	0.178239	0.02 (0.01, 0.03)	<0.001	0.128616
Niacin (mg/1000kcal)	-	7.0657	1.71055	-	7.32545	1.69684	0.26 (0.22, 0.30)	<0.001	0.152462
Vitamin B6 (mg/4184 kJ)	-	0.563658	0.128083	-	0.592722	0.128041	0.03 (0.02, 0.04)	<0.001	0.226952
Vitamin B12 (μg/4184 kJ)	-	3.40809	1.6662	-	3.54338	1.58744	0.14 (0.10, 0.18)	<0.001	0.0831415
Folate (μg/4184 kJ)	-	161.475	52.1885	-	169.465	55.914	8.0 (7.8, 8.2)	<0.001	0.147732
Vitamin C (mg/4184 kJ)	-	54.2113	22.0125	-	58.0816	23.7728	3.9 (3.7, 4.0)	<0.001	0.168937
Sodium (mg/4184 kJ)	-	1904.87	392.89	-	1844.14	402.192	-60.7 (-61.4, -60.1)	<0.001	0.152754
Potassium (mg/4184 kJ)	-	1176.04	266.276	-	1234.77	283.968	58.7 (58.2, 59.2)	<0.001	0.213359
Calcium (mg/4184 kJ)	-	326.169	105.241	-	342.631	109.198	16.5 (16.2, 16.8)	<0.001	0.153511
Magnesium (mg/4184 kJ)	-	119.268	22.7727	-	123.379	22.7655	4.1 (4.0, 4.2)	<0.001	0.180548
Iron (mg/4184 kJ)	-	3.85898	0.850401	-	3.89943	0.861032	0.04 (0.01, 0.07)	0.002	0.0472695
Food intake (g/4184 kJ)
Cereal	0 (0)	216.147	60.2335	4 (0)	221.672	65.8948	5.5 (5.3, 5.8)	<0.001	0.0875103
Sugars and confectioneries	0 (0)	53.0629	27.5756	1 (0)	43.6098	25.8588	-9.5 (-9.6, -9.3)	<0.001	0.353638
Pulses	65 (2)	25.6018	17.4236	58 (1)	26.2	17.8105	0.6 (0.5, 0.7)	0.0246	0.033952
Vegetables	1 (0)	109.457	57.0066	4 (0)	116.613	62.066	7.2 (6.9, 7.4)	<0.001	0.120096
Fruits	273 (6)	28.239	27.6291	181 (4)	37.5993	33.7567	9.4 (9.2, 9.5)	<0.001	0.303456
Fish and shellfish	22 (1)	27.7633	15.5124	21 (0)	28.7383	15.5491	0.98 (0.85, 1.10)	<0.001	0.0627816
Meat	3 (0)	39.4333	15.8325	6 (0)	40.3438	16.7825	0.91 (0.78, 1.04)	0.0023	0.0558062
Dairy products	64 (2)	105.442	87.0288	44 (1)	122.447	86.7123	17.0 (16.7, 17.3)	<0.001	0.195755
Sweetened beverages	813 (19)	42.0143	69.3349	1072 (25)	27.5124	48.5049	-14.5 (-14.7, -14.3)	<0.001	0.242372
* Participants with zero intake were included in the calculation of means.
† P for the paired t-test. P<0.05 was considered statistically significant.
‡ d =0.2, 0.5, and 0.8 were considered as a "small," "medium," and "large" effect size.

## Sheet: ST9
Supplemental Table 9. Sleep habits during school closure and school year (after school reopen) among 3980 school-aged children (3rd to 6th grade of primary school and 1st to 3rd grade of secondary school) who participated in the second survey from November 2020 to February 2021
	During school closure			After school reopening			Difference from school closure*
	0 intake children [N (%)]	Mean*	SD	0 intake children [N (%)]	Mean*	SD	Mean (95%CI)	P†	Cohen's d‡
Sleep habits
Wake-up time (clock time; hh:mm)	-	7:35	1:06	-	6:33	0:28	-1.0 (-1.1, -1.0)	<0.001	1.21974
Bed time (clock time; hh:mm)	-	22:15	0:58	-	22:08	0:52	-0.11 (-0.14, -0.09)	<0.001	0.120436
Sleep duration (hr)	-	9.33799	0.94405	-	8.41016	0.842593	-0.93 (-0.96, -0.90)	<0.001	1.03696
Mid point of sleep (clock time; hh:mm)	-	2:55	0:56	-	2:21	0:33	-0.57 (-0.60, -0.55)	<0.001	0.752864
Nutrient intake
Protein (% of energy)	-	13.9759	2.22052	-	14.2957	2.24793	0.32 (0.27, 0.37)	<0.001	0.143164
Total fat (% of energy)	-	30.9899	5.32879	-	30.273	5.63899	-0.72 (-0.79, -0.64)	<0.001	0.130691
Saturated fatty acids (% of energy)	-	10.2059	2.38104	-	9.89363	2.40209	-0.31 (-0.36, -0.27)	<0.001	0.130586
Carbohydrate (% of energy)	-	53.5744	6.25711	-	53.9785	6.63576	0.40 (0.32, 0.49)	<0.001	0.0626518
Dietary fiber (g/4184 kJ)	-	5.73883	1.52825	-	5.931	1.59334	0.19 (0.16, 0.23)	<0.001	0.123097
Vitamin A (μg retinol equivalents/4184 kJ)	-	313.353	164.056	-	345.575	176.034	32.2 (31.8, 32.6)	<0.001	0.189371
Thiamin (mg/4184 kJ)	-	0.399332	0.0728598	-	0.420644	0.0737629	0.02 (0.01, 0.03)	<0.001	0.290701
Riboflavin (mg/4184 kJ)	-	0.719078	0.16949	-	0.743681	0.178829	0.02 (0.01, 0.04)	<0.001	0.141219
Niacin (mg/1000kcal)	-	7.04655	1.72563	-	7.31592	1.71574	0.27 (0.23, 0.31)	<0.001	0.156547
Vitamin B6 (mg/4184 kJ)	-	0.561661	0.12874	-	0.592205	0.12869	0.03 (0.02, 0.04)	<0.001	0.2373
Vitamin B12 (μg/4184 kJ)	-	3.3927	1.67266	-	3.54293	1.60247	0.15 (0.11, 0.19)	<0.001	0.0917227
Folate (μg/4184 kJ)	-	160.13	52.2922	-	168.922	55.918	8.8 (8.6, 9.0)	<0.001	0.162404
Vitamin C (mg/4184 kJ)	-	53.8128	22.1099	-	57.9878	23.8041	4.2 (4.0, 4.3)	<0.001	0.181741
Sodium (mg/4184 kJ)	-	1900.75	400.569	-	1844.85	405.487	-55.9 (-56.5, -55.3)	<0.001	0.138697
Potassium (mg/4184 kJ)	-	1170.39	268.21	-	1233.76	283.573	63.4 (62.9, 63.9)	<0.001	0.229603
Calcium (mg/4184 kJ)	-	324.568	105.273	-	342.023	109.075	17.5 (17.1, 17.8)	<0.001	0.162839
Magnesium (mg/4184 kJ)	-	118.96	22.7772	-	123.303	22.7515	4.3 (4.2, 4.5)	<0.001	0.190784
Iron (mg/4184 kJ)	-	3.84055	0.851749	-	3.89378	0.863896	0.05 (0.03, 0.08)	0.002	0.0620551
Food intake (g/4184 kJ)
Cereal	2 (0)	217.12	62.0857	5 (0)	221.941	66.405	4.8 (4.6, 5.1)	<0.001	0.0750091
Sugars and confectioneries	0 (0)	53.1652	27.7444	1 (0)	43.5835	25.9299	-9.6 (-9.7, -9.4)	<0.001	0.356828
Pulses	68 (2)	25.3655	17.3216	59 (1)	26.1177	17.8043	0.8 (0.6, 0.9)	0.0044	0.0428225
Vegetables	3 (0)	108.55	57.3346	4 (0)	116.464	61.5966	7.9 (7.7, 8.1)	<0.001	0.133001
Fruits	277 (7)	28.0213	27.2729	181 (4)	37.8337	33.622	9.8 (9.6, 10.0)	<0.001	0.320535
Fish and shellfish	27 (1)	27.6282	15.6158	22 (1)	28.7279	15.6142	1.10 (0.98, 1.22)	<0.001	0.0704265
Meat	2 (0)	39.3322	16.6859	6 (0)	40.2884	17.0529	0.96 (0.82, 1.09)	0.002	0.0566813
Dairy products	67 (2)	104.832	86.5883	47 (1)	122.033	86.6424	17.2 (16.9, 17.5)	<0.001	0.198585
Sweetened beverages	807 (19)	42.4188	69.2341	1091 (26)	27.4885	48.2502	-14.9 (-15.2, -14.7)	<0.001	0.250207
* Participants with zero intake were included in the calculation of means.
† P for the paired t-test. P<0.05 was considered statistically significant.
‡ d =0.2, 0.5, and 0.8 were considered as a "small," "medium," and "large" effect size.
